# Supplementary material for: Genetic analysis of four cases of Poirier Bienvenu neurodevelopmental syndrome associated with CSNK2B variant
Source: BMC Med Genomics. 2025 Apr 10;18:68. doi: 10.1186/s12920-025-02132-5 (PMC11983931; doi:10.1186/s12920-025-02132-5)
Supplement: Supplementary file 1 — Supplementary Material 1 [file 12920_2025_2132_MOESM1_ESM.zip]

Archive with 15 entries (14 files):
- Electroencephalogram (EEG) recordings were acquired from four cases/
- Electroencephalogram (EEG) recordings were acquired from four cases/A1.tif
- Electroencephalogram (EEG) recordings were acquired from four cases/A2.tif
- Electroencephalogram (EEG) recordings were acquired from four cases/A3.tif
- Electroencephalogram (EEG) recordings were acquired from four cases/A4.tif
- Electroencephalogram (EEG) recordings were acquired from four cases/B1.tif
- Electroencephalogram (EEG) recordings were acquired from four cases/B2.tif
- Electroencephalogram (EEG) recordings were acquired from four cases/B3.tif
- Electroencephalogram (EEG) recordings were acquired from four cases/B4.tif
- Electroencephalogram (EEG) recordings were acquired from four cases/C1.tif
- Electroencephalogram (EEG) recordings were acquired from four cases/C2.tif
- Electroencephalogram (EEG) recordings were acquired from four cases/C3.tif
- Electroencephalogram (EEG) recordings were acquired from four cases/C4.tif
- Electroencephalogram (EEG) recordings were acquired from four cases/D1.tif
- Electroencephalogram (EEG) recordings were acquired from four cases/D2.tif
