# Supplementary material for: Genetic analysis of four cases of Poirier Bienvenu neurodevelopmental syndrome associated with CSNK2B variant
Source: BMC Med Genomics. 2025 Apr 10;18:68. doi: 10.1186/s12920-025-02132-5 (PMC11983931; doi:10.1186/s12920-025-02132-5)
Supplement: Supplementary file 2 — Supplementary Material 2 [file 12920_2025_2132_MOESM2_ESM.xlsx]

## Sheet: Supplementary Table 1
Supplementary Table 1: The primer information was validated by Sanger sequencing for four variants
Proband	Variant	Primer F	Primer R	Fragment length (bp)	Annealing Temperature (℃)
Case1	c.175+1G>A	CTAGACAAGAGTCAGGTGGAGGAT	GCCCAGGTCAAAGATGAGGATTTT	321	60
Case2	c.73-2A>G	AATAGTGCACGCACACACACAAAA	AAACTGGTTCCTAGAGACGGGATA	443	60
Case3	c.291+1G>A	GATATGGGCAGGGCACCTAGGA	ATCTTGGGCCTTTCCTTTGACCCT	1083	60
Case4	c.481delA	CTTCTTTACATCTACCTGCCAACC	CTCAGAGCTAAAGCCTCGTGGTTC	682	60

## Sheet: Supplementary Table 2
Supplementary Table 2: The primer information for cDNA sequencing
Gene	Primer F	Primer R	Fragment length (bp)	Annealing Temperature (℃)
CSNK2B	CACCCCACTTCGCCTG	GGGATGTCTGAAAGGCCAAT	508	60
WDR45	CTCGTCTGCTCCATTCACGA	CACGTCGAAAGCCTCTCTGT	508	60
